# Supplementary material for: Legacy and Emerging Contaminants in Demersal Fish Species from Southern Norway and Implications for Food Safety
Source: Foods. 2020 Aug 12;9(8):1108. doi: 10.3390/foods9081108 (PMC7466181; doi:10.3390/foods9081108)
Supplement: Supplementary file 1 [file foods-09-01108-s001.zip]

Archive with 3 entries (3 files):
- Table S1_R1.docx
- Table S2_R1.docx
- Table S3_R1.docx
